# Supplementary material for: Deep Learning for Rapid Identification of Microbes Using Metabolomics Profiles
Source: Metabolites. 2021 Dec 13;11(12):863. doi: 10.3390/metabo11120863 (PMC8704490; doi:10.3390/metabo11120863)
Supplement: Supplementary file 1 [file metabolites-11-00863-s001.zip]

Archive with 1 entries (1 files):
- metabolites-1515895-supplementary.pdf
